# Supplementary material for: Factors Informing the Development of a Clinical Pathway and Patients’ Quality of Life after a Non-Union Fracture of the Lower Limb
Source: Healthcare (Basel). 2023 Jun 20;11(12):1810. doi: 10.3390/healthcare11121810 (PMC10297988; doi:10.3390/healthcare11121810)
Supplement: Supplementary file 1 [file healthcare-11-01810-s001.zip]

Archive with 1 entries (1 files):
- healthcare-2414141-supplementary.pdf
